# Supplementary material for: Enoxaparin and Pentosan Polysulfate Bind to the SARS-CoV-2 Spike Protein and Human ACE2 Receptor, Inhibiting Vero Cell Infection
Source: Biomedicines. 2021 Dec 27;10(1):49. doi: 10.3390/biomedicines10010049 (PMC8772983; doi:10.3390/biomedicines10010049)
Supplement: Supplementary file 1 [file biomedicines-10-00049-s001.zip]

Archive with 1 entries (1 files):
- biomedicines-1510490-supplementary.pdf
